# Supplementary material for: Biomonitoring with the Use of the Herbal Plant Taraxacum officinale as a Source of Information on Environmental Contamination
Source: Plants (Basel). 2024 Jun 29;13(13):1805. doi: 10.3390/plants13131805 (PMC11244324; doi:10.3390/plants13131805)
Supplement: Supplementary file 1 [file plants-13-01805-s001.zip]

Archive with 1 entries (1 files):
- plants-3047204-supplementary.pdf
